# Supplementary material for: Factors Influencing Italian Consumers’ Willingness to Pay for Eggs Enriched with Omega-3-Fatty Acids
Source: Foods. 2022 Feb 14;11(4):545. doi: 10.3390/foods11040545 (PMC8870929; doi:10.3390/foods11040545)
Supplement: Supplementary file 1 [file foods-11-00545-s001.zip]

Archive with 1 entries (1 files):
- foods-1581213-supplementary.pdf
